# Supplementary material for: Development and internal validation of a mammography-based model fusing clinical, radiomics, and deep learning models for sentinel lymph node metastasis prediction in breast cancer
Source: Front Med (Lausanne). 2025 Sep 9;12:1659422. doi: 10.3389/fmed.2025.1659422 (PMC12454431; doi:10.3389/fmed.2025.1659422)
Supplement: Supplementary file 3 [file Table_2.XLSX]

## Sheet: Supplementary Table 1
Supplementary Table 1. Features Used in Single-Modal and Pre-fusion Models
Single-modal model				Pre-fusion model
Clinical	Rad	DL		Clinica+Rad	Clinica+DL	Clinica+Rad+DL
shape	original_shape_Maximum3DDiameter_MLO	feature_85_CC		Margin	Margin	Margin
margin	wavelet-LHL_glcm_Imc1_MLO	feature_286_CC		MG_reported_LN	MG_reported_LN	MG_reported_LN
MG_reported_LN	wavelet-HLL_glcm_Imc2_MLO	feature_308_MLO		US_reported_LN	feature_85_CC	wavelet-LHH_glrlm_GrayLevelNonUniformityNormalized_CC
US_reported_LN	wavelet-HLH_glrlm_LowGrayLevelRunEmphasis_MLO			wavelet-LHL_glcm_Imc2_MLO	feature_286_CC	feature_70_CC
	original_glszm_LargeAreaHighGrayLevelEmphasis_CC			wavelet-HLH_glrlm_LowGrayLevelRunEmphasis_MLO	feature_67_MLO	feature_85_CC
	wavelet-LHL_gldm_SmallDependenceLowGrayLevelEmphasis_CC			wavelet-LHH_glrlm_GrayLevelNonUniformityNormalized_CC	feature_317_MLO	feature_286_CC
	wavelet-LHH_glrlm_GrayLevelNonUniformityNormalized_CC			wavelet-LLL_glszm_LargeAreaHighGrayLevelEmphasis_CC	feature_308_MLO	feature_57_MLO
						feature_67_MLO
						feature_317_MLO
						feature_341_MLO
Rad, radiomics; US, ultrasound; DL, deep learning; MLO, oblique; CC, craniocaudal.

## Sheet: Supplementary Table 2
Supplementary Table 2. Performance of Rad and DL Model in Training Set and Validation Set
Cohort	Model	AUC(95%CI)	Accuracy	Sensitivity	Specificity
Training set	Rad	0.834（0.77-0.878）	0.696	0.91	0.622
	DL	0.744（0.703-0.820）	0.76	0.633	0.813
Validation set	Rad	0.793（0.720-0.836）	0.677	0.872	0.597
	DL	0.726（0.719-0.844）	0.746	0.73	0.726
AUC, area under curve; CI, confidence interval; Rad, radiomics; DL, deep learning.
